# Supplementary material for: Chemical Evaluation of Liquidambar styraciflua L. Fruits Extracts and Their Potential as Anticancer Drugs
Source: Molecules. 2023 Jan 1;28(1):360. doi: 10.3390/molecules28010360 (PMC9822488; doi:10.3390/molecules28010360)
Supplement: Supplementary file 1 [file molecules-28-00360-s001.zip]

Archive with 1 entries (1 files):
- molecules-2104438-supplementary.pdf
